# Supplementary material for: Characterization of Anopheles stephensi Odorant Receptor 8, an Abundant Component of the Mouthpart Chemosensory Transcriptome
Source: Insects. 2021 Jun 30;12(7):593. doi: 10.3390/insects12070593 (PMC8304465; doi:10.3390/insects12070593)
Supplement: Supplementary file 1 [file insects-12-00593-s001.zip › Table S1.xlsx]

## Sheet: Sheet1
CAS number	Chemical name	Average spike counts	standard deviation	Human or animal association	Reference
4938-52-7	1-hepten-3-ol	179.585	9.17824	H	[39]
106-68-3	3-octanone	128.885	9.60469
111-27-3	1-hexanol	109.718	8.66667
110-93-0	sulcatone	107.813	24.7875	H, M, P	[39], [43], [44], [45]
3391-86-4	1-octen-3-ol	94.3846	8.29458	H, M	[39], [43], [44]
110-43-0	2-heptanone	85.9846	14.4139	M	[44]
928-96-1	cis-3-hexen-1-ol	51.8132	4.91285
111-71-7	heptanal	37.9846	18.1041	H	[39]
66-25-1	hexanal	14.8846	3.40343	C	[46]
78-92-2	2-butanol	14.6703	4.84873	H	[39]
513-85-9	2,3-butanediol	13.2418	6.39728	M	[44]
83-34-1	3-methylindole	12.7846	9.01998
51555-24-9	3-hydroxy-2-butanone	11.1846	8.77724	H, P	[45]
107-87-9	2-pentanone	11.0513	6.35959	H, M	[39], [44], [46]
616-45-5	2-pyrrolidinone	6.88462	8.05709	M	[44]
106-44-5	4-methylphenol	2.38462	14.0238	H	[43]
75-83-2	2,2-dimethylbutane	0.384615	4.69042	H(b)	[47]
112-40-3	dodecane	-1.32967	3.98637	H(b), M	[44], [47]
90-00-6	2-ethylphenol	-1.61538	5.22813
109-60-4	propyl acetate	-1.61538	3.05505
24295-03-2	2-acetylthiazole	-2.18681	3.22828
3058-01-3	1-methyl adipic acid	-2.61538	4.32049
143-07-7	lauric acid	-3.28205	2.1551	H, C, GP	[39], [43], [46]
288-47-1	thiazole	-4.11538	8.22091
98-86-2	acetophenone	-4.47253	5.28893	M	[44]
503-74-2	isovaleric acid	-4.61538	6.45497	H, P, M	[43], [44], [45]
15679-19-3	2-ethoxythiazole	-4.81538	4.40908
592-41-6	1-hexene	-5.11538	5.18813	H(b)	[47]
487-89-8	indole	-5.61538	3.05505	M	[44]
111-82-0	methyl laurate	-5.61538	2.82843	H, P	[45]
124-19-6	nonylaldehyde	-5.61538	2.3094	H, M	[39], [44]
334-48-5	decanoic acid	-6.11538	4.78714	H, GP	[39], [43], [46]
108-87-2	methylcyclohexane	-6.11538	4.19325	H(b)	[47]
100-51-6	butyric acid	-6.28205	6.35959
644-35-9	2-propylphenol	-7.61538	6
96-17-3	2-methylbutyraldehyde	-8.28205	4.37163	H, P	[39], [45]
3581-91-7	4,5-dimethylthiazole	-10.2821	2.4037
1122-62-9	2-acetylpyridine	-10.8154	2.33238
1119-40-0	DBE-5 dibasic ester	-11.1154	1.89297
88-15-3	2-acetylthiophene	-11.6154	1.54919
14852-31-4	2-hexadecanol	-11.6154	2	H	[39]
65-85-0	benzyl alcohol	-12.0154	0.979796	H, M	[39], [44]
108-39-4	3-methylphenol	-12.4154	1.2
100-52-7	benzaldehyde	-12.6154	1	M	[44]
108-95-2	phenol	-12.6154	1	H, M	[39], [44]
693-95-8	4-methylthiazole	-12.8154	0.489898
95-48-7	2-methylphenol	-13.1154	0.5
Key:	H: Human emanation (detected in human sweat odor)
	H(b): Volatile compound detected in human breath
	M: Mouse emanation
	P: Volatile associated with Plasmodium infection
	C: Bovine emanation
	GP: Guinea pig emanation
References:	[39] Bernier UR, Kline DL, Barnard DR, Schreck CE, Yost RA. 2000. Analysis of human skin emanations by gas chromatography/mass spectrometry. 2. Identification of volatile compounds that are candidate attractants for the yellow fever mosquito (Aedes aegypti). Anal Chem. Feb 15;72(4):747-56. doi: 10.1021/ac990963k. PMID: 10701259.
	[43] Cork A, Park KC. 1996. Identification of electrophysiologically-active compounds for the malaria mosquito, Anopheles gambiae, in human sweat extracts. Medical and Veterinary Entomology 10:269-276.
	[44] De Moraes CM, Stanczyk NM, Betz HS, Pulido H, Sim GS, Read AF, Mescher MC. 2014. Malaria-induced changes in host odors enhance mosquito attraction. Proceedings of the National Academy of Sciences 111:11079-11084. doi: 10.1073/pnas.1405617111
	[45] De Boer et al. 2017. Odours of Plasmodium falciparum-infected participants influence mosquito-host interactions. Scientific Reports 7-9283. doi:10.1038/s41598-017-08978-9
	[46] Omrani SM, Vatandoost H, Oshaghi MA, Shokri F, Yaghoobi-Ershadi MR, Rassi Y, Tirgari S 2010. Differential Responses of Anopheles stephensi (Diptera:Culicidae) to Skin Emanations of a Man, a Cow, and a Guinea Pig in the Olfactometer. Iranian Journal of Arthropod-Borne Disease 4(1):1-16. PMID: 22808383
	[47] Phillips M, Cataneo RN, Chaturvedi A, Kaplan PD, Libardoni M, Mundada M, Patel U, Zhang X. 2013. Detection of an Extended Human Volatome with Comprehensive Two-Dimensional Gas Chromatography Time-of-Flight Mass Spectrometry. PLOS ONE 8(9): e75274. doi:10.1371/journal.pone.0075274
