# Supplementary material for: Characterization of Anopheles stephensi Odorant Receptor 8, an Abundant Component of the Mouthpart Chemosensory Transcriptome
Source: Insects. 2021 Jun 30;12(7):593. doi: 10.3390/insects12070593 (PMC8304465; doi:10.3390/insects12070593)
Supplement: Supplementary file 1 [file insects-12-00593-s001.zip › Table S2.xlsx]

## Sheet: Ors
An. gambiae Gene stable ID VB	An. stephensi Gene ID	Gene name	Male TPM	BF Female TPM	NF Female TPM	Male FPKM	BF Female FPKM	NF Female FPKM	Male Counts	BF Female Counts	NF Female Counts
AGAP009640	ASTE000447	Or01	0	0	0	0	0	0	0	0	0
AGAP009519	ASTE011370	Or02	0.0400197	0	0.0297419	0.0509878	0	0.0408671	1	0	1
AGAP011469	ASTE015927	Or03	0	0.327944	0.946186	0	0.484815	1.30011	0	14	33
AGAP011468	ASTE015929	Or04	0	0.296459	5.24882	0	0.438269	7.21217	0	13	188
AGAP011467	ASTE015930	Or05	0	0.515341	2.95325	0	0.761852	4.05793	0	22	103
AGAP006167	ASTE006221	Or06	0	0	0	0	0	0	0	0	0
AGAP002560	ASTE011207	Or07	26.3753	102.18	159.485	33.6039	151.058	219.141	862	5535	7046
AGAP001912	ASTE009819	Or08	69.5107	244.315	349.726	88.5611	361.183	480.543	1864	10808	12636
AGAP008333	ASTE008662	Or09	0	0	0	0	0	0	0	0	0
AGAP009520	ASTE015955	Or10	0	0	0	0	0	0	0	0	0
AGAP011631	ASTE006581	Or11	0	0.0421388	0	0	0.0622957	0	0	2	0
		Or12
AGAP009396	ASTE015878	Or13	0	0	0	0	0	0	0	0	0
AGAP009408		Or14
AGAP009398		Or15
AGAP009394	ASTE015877	Or16	0.0388357	0.589174	0.403833	0.0494792	0.871004	0.554889	1	25	14
AGAP009395		Or17
AGAP009410	ASTE015912	Or18	0	0	0.0566653	0	0	0.0778613	0	0	2
		Or19
AGAP009413	ASTE015868	Or20	0	0	0	0	0	0	0	0	0
AGAP012854		Or21
AGAP008114	ASTE007292	Or22	0	0	0	0	0	0	0	0	0
AGAP007797	ASTE006428	Or23	0.0375042	0	0	0.0477828	0	0	1	0	0
AGAP010507	ASTE006772	Or24	0	2.38004	0.0300219	0	3.51853	0.0412518	0	97	1
AGAP003054	ASTE002772	Or25	0	0	0	0	0	0	0	0	0
AGAP004354	ASTE002908	Or26	0	0	0	0	0	0	0	0	0
AGAP004355		Or27
AGAP002722	ASTE015965	Or28	16.3704	61.1363	89.435	20.8569	90.3806	122.889	434	2673	3194
AGAP009111	ASTE010099	Or29	6.33159	0	0	8.06686	0	0	164	0	0
AGAP009391	ASTE015874	Or30	4.65649	0	0	5.93267	0	0	116	0	0
AGAP004974	ASTE008542	Or31	0	0	0	0	0	0	0	0	0
AGAP004951	ASTE008521	Or32	0	0	2.49701	0	0	3.43104	0	0	85
AGAP005760	ASTEI02524	Or33
AGAP002125	ASTE002069	Or34	0	0	0.442007	0	0	0.607342	0	0	15
AGAP004971	ASTE008540	Or35	0	0	0	0	0	0	0	0	0
AGAP001012	ASTE000313	Or36	0	0	0	0	0	0	0	0	0
AGAP002126	ASTE002068	Or37	0	0	0	0	0	0	0	0	0
AGAP002640		Or38
AGAP002639	ASTE005227	Or39	0	0	1.73126	0	0	2.37884	0	0	64
AGAP002558	ASTE011205	Or40	0	0	0	0	0	0	0	0	0
AGAP000226	ASTE015972	Or41a	0.0393008	0	0	0.0500718	0	0	1	0	0
	ASTE015971	Or41b	0	0	0	0	0	0	0	0	0
AGAP004278	ASTE000901	Or42	0	0	0	0	0	0	0	0	0
AGAP010504	ASTE006774	Or43	0	0	0	0	0	0	0	0	0
AGAP010505		Or44
AGAP003053	ASTE002773	Or45	0	0	0	0	0	0	0	0	0
AGAP009392	ASTE015876	Or46	0	0	0	0	0	0	0	0	0
AGAP009393		Or47
AGAP006666	ASTE015893	Or48	0	3.65948	2.77209	0	5.40999	3.80901	0	160	99
AGAP006667	ASTE015892	Or49	0	0.022474	0	0	0.0332244	0	0	1	0
AGAP009412		Or50
AGAP009409	ASTE015913	Or51	0	0	0	0	0	0	0	0	0
AGAP000230	ASTE005142	Or52	0	0	1.13746	0	0	1.56293	0	0	43
AGAP009390	ASTE015875	Or53	0	1.99784	0	0	2.95351	0	0	84	0
AGAP011813	ASTE004667	Or54	0	0	0	0	0	0	0	0	0
AGAP009397		Or55
AGAP004356		Or56
AGAP004357		Or57
AGAP004067	ASTE005559	Or58	0	0	0	0	0	0	0	0	0
AGAP002995	ASTE002047	Or59	0	1.16191	0.711368	0	1.71771	0.97746	0	52	26
AGAP011979	ASTE008478	Or60	0	0	0	0	0	0	0	0	0
AGAP011991	ASTE015886	Or61	0	0	0	0	0	0	0	0	0
AGAP011978	ASTE008477	Or62	0	0	0	0	0	0	0	0	0
AGAP011989	ASTE008486	Or63	0.0370804	0	0	0.0472429	0	0	1	0	0
AGAP011990	ASTE015887	Or64	0	0	0	0	0	0	0	0	0
AGAP008894		Or65
AGAP003310	ASTE010149	Or66	0	0.0231449	0	0	0.0342162	0	0	1	0
		Or67
AGAP009704	ASTE015918	Or68	0	2.07851	0	0	3.07276	0	0	89	0
AGAP009705	ASTE015917	Or69	0	0	0	0	0	0	0	0	0
AGAP009706	ASTEI01993	Or70
AGAP009707	ASTE015916	Or71	0	0	0	0	0	0	0	0	0
AGAP009718		Or72
AGAP009719		Or73
AGAP009720		Or74
AGAP002045		Or75
AGAP002046	ASTE000155	Or76	0	0	0	0	0	0	0	0	0
AGAP002044	ASTE000154	Or77	0	0.0240047	0	0	0.0354873	0	0	1	0
AGAP009411	ASTE016019	Or80	0	0	0	0	0	0	0	0	0
AGAP013512		Or81

## Sheet: Irs
An. gambiae Gene stable ID VB	An. stephensi Gene ID	Gene name	Male TPM	BF Female TPM	NF Female TPM	Male FPKM	BF Female FPKM	NF Female FPKM	Male Counts	BF Female Counts	NF Female Counts
AGAP000803	ASTE010863	GLURIIa	2.61648	2.31553	4.71516	3.33356	3.42316	6.4789	178	264	437
AGAP000798	ASTE010868	GLURIIc	0.953472	1.25634	1.62203	1.21479	1.85731	2.22876	93	206	216
AGAP002797	ASTE009325	GLURIId	0	1.87092	0.795621	0	2.76586	1.09323	0	275	95
AGAP000140		IR100a
AGAP000293	ASTE003386	IR100h	0	0	0	0	0	0	0	0	0
AGAP004475	ASTE003986	IR100i	0	0	0	0	0	0	0	0	0
AGAP013425	ASTE001410	IR101	0	0.593511	0	0	0.877416	0	0	47	0
AGAP005677		IR133
AGAP005678		IR134
AGAP005679	ASTE009580	IR135	2.27754	3.06941	2.22798	2.90174	4.53765	3.06138	279	633	373
AGAP006440		IR136
AGAP006691	ASTE003155	IR139	0	0	0.018845	0	0	0.0258941	0	0	1
AGAP013242		IR140.1
AGAP013436	ASTE011709	IR140.2	0	0	0.052905	0	0	0.0726945	0	0	2
AGAP013473		IR141
AGAP006407	ASTE001092	IR142	0	0	0	0	0	0	0	0	0
AGAP008511	ASTE007774	IR21a	0.0286604	0.00854855	0	0.0365152	0.0126377	0	2	1	0
AGAP010272	ASTE009648	IR25a	3.55238	30.9624	32.1243	4.52596	45.7732	44.1406	246	3594	3031
AGAP009014	ASTE008738	IR31a	3.50269	3.24773	1.20359	4.46266	4.80128	1.6538	305	475	143
AGAP004021	ASTE001349	IR40a	0	0.584288	1.44734	0	0.863781	1.98872	0	79	159
AGAP002904	ASTE009994	IR41a	0.022789	3.66481	3.29163	0.0290347	5.41786	4.52288	1	268	196
AGAP008759	ASTE002960	IR41b	0	0.799111	1.45489	0	1.18136	1.9991	0	37	55
AGAP012951		IR41c
AGAP003531	ASTE011011	IR41n	0	0	0.274805	0	0	0.377598	0	0	34
AGAP004432		IR41t.1
AGAP012969	ASTE003942	IR41t.2	2.24959	0	1.50428	2.86612	0	2.06697	97	0	88
AGAP011943	ASTE007374	IR60a	0	0.511374	0.323248	0	0.755988	0.44416	0	74	38
AGAP004923	ASTE010190	IR64a	0	0	0	0	0	0	0	0	0
AGAP007951	ASTE006470	IR68a	0	0	0	0	0	0	0	0	0
AGAP004969	ASTE008539	IR75d	0	0	0	0	0	0	0	0	0
AGAP013085	ASTE006608	IR75g	0	0	0	0	0	0	0	0	0
AGAP001811	ASTE006607	IR75h.1	0	0	0	0	0	0	0	0	0
AGAP001812		IR75h.2
AGAP007498	ASTE005945	IR75k	0.0215896	0	0	0.0275066	0	0	1	0	0
AGAP005466	ASTE010321	IR75l	0	0.318813	0	0	0.471316	0	0	25	0
AGAP011968	ASTE008466	IR76b	8.84167	4.20323	10.0403	11.2649	6.21383	13.796	390	309	601
AGAP013154	ASTE006172	IR7h.1	0	0.346598	0.141928	0	0.512393	0.195017	0	27	9
AGAP013363		IR7i
AGAP000714	ASTE006173	IR7n	0.0232739	1.06175	0.22302	0.0296525	1.56963	0.306442	1	76	13
AGAP013409	ASTE006174	IR7s	2.01609	3.27225	4.45527	2.56863	4.83753	6.12179	92	249	276
AGAP002763		IR7t
AGAP013285		IR7u
AGAP013416	ASTE006917	IR7w	0.619439	1.1253	0.942432	0.789206	1.66358	1.29496	110	337	229
AGAP013520	ASTE006175	IR7x	0	1.93158	1.52025	0	2.85555	2.08891	0	142	91
AGAP013172	ASTE006177	IR7y	0.0218775	0	0	0.0278733	0	0	1	0	0
AGAP010411	ASTE004403	IR8a	0.0305978	0.00913255	0.303298	0.0389836	0.0135011	0.416749	2	1	27
AGAP000256	ASTE011600	IR93a	2.0064	1.69794	3.64793	2.55629	2.51015	5.01247	201	286	499
AGAP001478	ASTE008844	NMDAR1	0	0	0	0	0	0	0	0	0
AGAP005527	ASTE010269	NMDAR3	0.00648755	0	0.0901204	0.00826556	0	0.123831	1	0	19

## Sheet: Grs
An. gambiae Gene stable ID VB	An. stephensi Gene ID	Gene name	Male TPM	BF Female TPM	NF Female TPM	Male FPKM	BF Female FPKM	NF Female FPKM	Male Counts	BF Female Counts	NF Female Counts
AGAP004114	ASTE009340	Gr01	0.038951	3.33307	2.45926	0.0496261	4.92744	3.37916	1	141	85
AGAP002275	ASTE009872	Gr02	0	1.13509	0	0	1.67806	0	0	65	0
AGAP009858	ASTE009432	Gr03	0	0	0	0	0	0	0	0	0
AGAP009857	ASTE015984	Gr04	0	0	0	0	0	0	0	0	0
AGAP009853	ASTE009435	Gr05	3.81091	0	0	4.85535	0	0	99	0	0
AGAP009854	ASTE015884	Gr06	0	0	0	0	0	0	0	0	0
AGAP009855	ASTE015885	Gr07	0	0	0.69159	0	0	0.950283	0	0	26
AGAP009856	ASTE015983	Gr08	0	0	1.47342	0	0	2.02456	0	0	48
AGAP009805	ASTE006556	Gr09	0	0	0	0	0	0	0	0	0
AGAP009804	ASTE015873	Gr10	0	0.212295	0	0	0.313846	0	0	67	0
AGAP009803	ASTE015872	Gr11	0	0	0.679838	0	0	0.934135	0	0	23
AGAP009802	ASTE006559	Gr12	0	0	0	0	0	0	0	0	0
AGAP002635	ASTE005232	Gr13	0	1.03681	0	0	1.53276	0	0	46	0
AGAP006399	ASTE008983	Gr14	5.52518	0	2.20777	7.03943	0	3.0336	165	0	89
AGAP003253	ASTE016021	Gr15	0	1.4351	0.561806	0	2.12158	0.771954	0	72	23
AGAP003254	ASTE016020	Gr16	0	1.61422	0	0	2.38637	0	0	61	0
AGAP003255	ASTE016022	Gr17	0	4.82393	1.8073	0	7.13144	2.48333	0	219	67
AGAP003256	ASTE016023	Gr18	0	0	0	0	0	0	0	0	0
AGAP003258	ASTE009040	Gr19	0	0.907099	0	0	1.34101	0	0	42	0
AGAP003259	ASTE016025	Gr20	1.94101	3.28034	2.04659	2.47297	4.84948	2.81213	59	165	84
AGAP003260	ASTE016026	Gr21	11.6341	2.70758	4.59919	14.8225	4.00275	6.31955	343	132	183
AGAP009999	ASTE007668	Gr22	17.8055	88.3031	196.352	22.6854	130.543	269.799	567	4658	8449
AGAP003098	ASTE016028	Gr23	51.9522	134.978	185.833	66.1905	199.545	255.345	1595	6859	7705
AGAP001915	ASTE009816	Gr24	12.0245	101.775	156.368	15.32	150.459	214.858	371	5198	6516
AGAP004727	ASTE003635	Gr25	0	0	1.40372	0	0	1.92878	0	0	56
AGAP006717	ASTE015991	Gr26	0	0	0.500017	0	0	0.687052	0	0	20
AGAP006716	ASTE015992	Gr27	3.71855	0	0	4.73767	0	0	100	0	0
AGAP006713	ASTE010331	Gr28	0	0	1.50609	0	0	2.06945	0	0	53
AGAP006874	ASTE015964	Gr29	0.036564	0	0	0.0465849	0	0	1	0	0
AGAP006875	ASTE015963	Gr30	0	1.95291	0.04252	0	2.88708	0.0584248	0	56	1
AGAP006876	ASTE015962	Gr31	14.9003	12.8223	13.1272	18.984	18.9558	18.0375	420	597	499
AGAP006877	ASTE015960	Gr32	4.64919	0	0.838859	5.92337	0	1.15264	285	0	70
AGAP010195	ASTE005493	Gr33	0	0.805562	0.814387	0	1.1909	1.11901	0	40	33
AGAP006450	ASTE001050	Gr34	0	0	0	0	0	0	0	0	0
AGAP011915	ASTE007349	Gr35	0	0	0	0	0	0	0	0	0
AGAP001123	ASTE005725	Gr36	0	0	0	0	0	0	0	0	0
AGAP001117	ASTE005720	Gr37	0	0	0.368907	0	0	0.506899	0	0	40
AGAP001114	ASTE005716	Gr38	0	0.728965	0	0	1.07766	0	0	33	0
AGAP001119	ASTE005722	Gr39	0	0	0	0	0	0	0	0	0
AGAP001120	ASTE015858	Gr40	0	0	0	0	0	0	0	0	0
AGAP001122	ASTE005724	Gr41	0	0	0	0	0	0	0	0	0
AGAP001115	ASTE005717	Gr42	0	0	0	0	0	0	0	0	0
AGAP005047	ASTE009224	Gr43	0	0	0.212207	0	0	0.291584	0	0	8
AGAP009256	ASTE003556	Gr44	0	0	0	0	0	0	0	0	0
AGAP007757	ASTE015943	Gr45	0	1.67644	1.43321	0	2.47836	1.96931	0	112	78
AGAP007756	ASTE015944	Gr46	0	0	1.91025	0	0	2.6248	0	0	81
AGAP005514	ASTE015900	Gr47	0	0	0	0	0	0	0	0	0
AGAP001170	ASTE005767	Gr48	0	1.02319	2.92299	0	1.51264	4.01635	0	45	105
AGAP001169	ASTE005766	Gr49	0.0221357	0.0132766	0.554451	0.0282023	0.0196274	0.761846	1	1	34
AGAP001171	ASTE015880	Gr50	0	0	0	0	0	0	0	0	0
AGAP001172	ASTE015879	Gr51	0	1.16419	1.79559	0	1.72108	2.46725	0	50	63
AGAP001173	ASTE015881	Gr52	48.6407	50.3283	50.1273	61.9714	74.4027	68.8777	1271	2168	1764
AGAP002633	ASTE005234	Gr53	0	0.394952	0	0	0.583876	0	0	19	0
AGAP004313	ASTE015902	Gr54	0	0	0	0	0	0	0	0	0
AGAP006917	ASTE015926	Gr55	0	0	0	0	0	0	0	0	0
AGAP006143	ASTE001010	Gr56	0	0	0	0	0	0	0	0	0
AGAP004716	ASTE003648	Gr57	0	0	0	0	0	0	0	0	0
AGAP001125	ASTE005727	Gr58	0	4.95426	0.51689	0	7.32412	0.710235	0	223	19
AGAP001137	ASTE005736	Gr59	5.3205	1.50829	0.0288452	6.77866	2.22977	0.0396349	137	64	1
AGAP001121	ASTE005723	Gr60	0	0	0	0	0	0	0	0	0

## Sheet: OBPs
An. gambiae Gene stable ID VB	An. stephensi Gene ID	Gene name	Male TPM	BF Female TPM	NF Female TPM	Male FPKM	BF Female FPKM	NF Female FPKM	Male Counts	BF Female Counts	NF Female Counts
AGAP029062	ASTE010148	OBP01	114.865	79.4241	77.3895	146.346	117.416	106.337	2246	2537	2025
AGAP003306	ASTE009384	OBP02	10.9987	11.1327	8.56521	14.0131	16.4581	11.7691	112	179	114
AGAP001409	ASTE000457	OBP03	10.2595	1.8563	6.82917	13.0713	2.74426	9.38367	167	49	148
AGAP010489	ASTE006788	OBP04	139.926	136.039	88.9519	178.274	201.113	122.225	1034	1544	843
AGAP009629	ASTE016372	OBP05	12.8571	7.90586	9.93709	16.3808	11.6876	13.6541	175	173	179
AGAP003530	ASTE011010	OBP06	46.3073	32.7371	36.5683	58.9985	48.3969	50.2468	254	266	251
AGAP001556	ASTE003434	OBP07	28.8905	6.46758	7.23283	36.8084	9.56133	9.93832	471	171	157
AGAP000279	ASTE016145	OBP08	0	0	0	0	0	0	0	0	0
AGAP000278	ASTE016144	OBP09	322.001	595.006	308.146	410.251	879.626	423.41	2265	6395	2770
AGAP001189	ASTE006035	OBP10	441.414	1799.36	673.594	562.39	2660.09	925.557	4607	29705	9200
AGAP002025	ASTE000136	OBP11	0	0	0	0	0	0	0	0	0
AGAP002188	ASTE011561	OBP12	0	0	0	0	0	0	0	0	0
AGAP002905	ASTE009995	OBP13	3063.34	2948.53	2281.84	3902.9	4358.95	3135.37	32672	49817	31881
AGAP002189	ASTE011560	OBP14	0	0	0	0	0	0	0	0	0
AGAP003307	ASTE009385	OBP15	1.12513	7.118	2.55454	1.43348	10.5229	3.51008	6	56	17
AGAP004433		OBP19
AGAP005208	ASTE002625	OBP20	0.238663	0.153535	0	0.304072	0.226978	0	2	2	0
AGAP008398	ASTE008718	OBP21	18.1215	2.78698	11.3236	23.088	4.12013	15.5593	312	78	260
AGAP010409	ASTE004405	OBP22	0.972332	23.2606	7.04712	1.23881	34.3872	9.68313	6	216	55
AGAP012318	ASTE001590	OBP23	0	0	0	0	0	0	0	0	0
AGAP012319	ASTE001591	OBP24	31.3877	12.7822	9.38817	39.99	18.8965	12.8999	271	172	105
AGAP012320		OBP25
AGAP012321	ASTE001592	OBP26	2758.48	5523.02	2306.63	3514.49	8164.94	3169.45	48754	158848	54409
AGAP012323		OBP27
AGAP012325		OBP28
AGAP012331	ASTE002020	OBP29	124.677	47.0096	56.4701	158.846	69.4965	77.5931	2498	1540	1515
		OBP30
AGAP010649	ASTE010092	OBP31	0	0	0	0	0	0	0	0	0
AGAP000638	ASTE011635	OBP32	9.16254	0	0	11.6737	0	0	141	0	0
AGAP000640		OBP33
AGAP000641	ASTE011634	OBP34	0	1.48134	0	0	2.18993	0	0	205	0
AGAP000642		OBP35
AGAP000643		OBP36
AGAP000644		OBP37
AGAP029660	ASTE001188	OBP38	0	0	0	0	0	0	0	0	0
AGAP002190		OBP39
AGAP002191		OBP40
AGAP005182	ASTE002602	OBP41	0	0	0	0	0	0	0	0	0
AGAP009065	ASTE006493	OBP42	0	0	0	0	0	0	0	0	0
AGAP009402	ASTE007620	OBP43	0	0	0	0	0	0	0	0	0
AGAP010648	ASTE010091	OBP44	0	0	0	0	0	0	0	0	0
AGAP010650	ASTE010093	OBP45	1.98886	0.888426	1.74444	2.53394	1.3134	2.39696	45	33	53
AGAP007289	ASTE004425	OBP46	6.467	5.25583	1.21211	8.23938	7.76994	1.6655	112	148	28
AGAP007287	ASTE004427	OBP47	78.669	55.35	75.2116	100.229	81.8266	103.345	875	978	1098
AGAP007286	ASTE004428	OBP48	3327.13	7502.75	6906.88	4238.97	11091.7	9490.44	106963	399642	300090
AGAP006075		OBP49
AGAP006076		OBP50
AGAP006077		OBP51
AGAP006078		OBP52
AGAP006079		OBP53
AGAP006080	ASTE002717	OBP54	184.856	240.23	233.387	235.519	355.143	320.687	11069	24074	19020
AGAP006081		OBP55
AGAP011367		OBP56
AGAP011368	ASTE011213	OBP57	6163.94	15287.9	13442.7	7853.26	22600.8	18471	72785	287873	208893
AGAP006760		OBP62
AGAP007281	ASTE004430	OBP63	21.1257	8.52257	5.77646	26.9155	12.5993	7.93718	1199	809	446
AGAP007282		OBP64
AGAP002556	ASTE011201	OBP66	2.26644	12.5846	24.5184	2.88759	18.6044	33.6897	24	211	340
AGAP012322		OBP67
AGAP012324	ASTE001593	OBP68	37.8558	16.8017	7.08453	48.2308	24.8387	9.73454	1615	1194	410
AGAP012658		N/A
AGAP006368	ASTE000799	OBP69	8.88945	6.76483	29.0164	11.3257	10.0008	39.8701	107	130	460
AGAP013182		N/A
AGAP007283		OBP70
AGAP006074	ASTE002718	OBP71	8.3932	1.61757	8.92217	10.6935	2.39132	12.2596	159	50	226
AGAP012714	ASTE003941	OBP72	31.1098	70.0374	138.909	39.6358	103.54	190.868	237	822	1360
AGAP012867		N/A
